# Supplementary material for: Parathyroid vascular anatomy using intraoperative mapping angiography: the PARATLAS study
Source: Br J Surg. 2025 Mar 11;112(3):znae307. doi: 10.1093/bjs/znae307 (PMC11894526; doi:10.1093/bjs/znae307)
Supplement: znae307_Supplementary_Data [file znae307_supplementary_data.zip]

Archive with 3 entries (3 files):
- Supplemental_Figure_1.pdf
- Supplementary_material.docx
- Video_1 (1).mp4
